# Supplementary material for: Antibiotic-Induced Gut Microbial Dysbiosis Reduces the Growth of Weaning Rats via FXR-Mediated Hepatic IGF-2 Inhibition
Source: Nutrients. 2024 May 27;16(11):1644. doi: 10.3390/nu16111644 (PMC11175069; doi:10.3390/nu16111644)
Supplement: Supplementary file 1 [file nutrients-16-01644-s001.zip]

Archive with 1 entries (1 files):
- nutrients-2988151-supplementary.pdf
